# Supplementary material for: Self-organization, quality control, and preclinical studies of human iPSC-derived retinal sheets for tissue-transplantation therapy
Source: Commun Biol. 2023 Feb 10;6:164. doi: 10.1038/s42003-023-04543-5 (PMC9918541; doi:10.1038/s42003-023-04543-5)
Supplement: Supplementary file 3 — Supplementary Data [file 42003_2023_4543_MOESM3_ESM.xlsx]

## Sheet: Fig 1
Fig. 1d	2^-ddCt normalized with GAPDH
Raw	Rx	Chx10	Oct3/4	Crx	Recoverin	RXRG
d0-01	0.00170342	0.0136921	55.6565	0.187083	0.102809	0.916992
d0-02	0.000913001	0.00215366	47.0588	0.200827	0.0945605	0.655068
d0-03	0.00173963	0.00257809	51.782	0.304819	0.11064	0.722501
d0-04	0.00139526	0.00937492	57.1588	0.217422	0.150301	0.588618
d6-01	0.931917	0.727089	1.71132	0.786947	1.12035	0.736984
d6-02	1.21116	0.917963	1.14798	1.00885	1.0382	0.706544
d6-03	1.06973	1.23133	0.687398	1.00353	0.916892	1.74504
d6-04	0.82822	1.21678	0.740503	1.25516	0.93766	1.10052
d14-01	3.06762	38.8305	0.15235	5.28845	1.23793	1.45483
d14-02	3.10193	50.4908	0.120565	5.10719	1.38367	3.82822
d14-03	3.48209	42.6085	0.148054	3.72748	1.06635	2.53295
d14-04	3.77867	46.7884	0.132665	3.2414	1.04473	0.923257
d45-01	2.35141	43.8359	0.0140767	237.316	5.49635	1595.21
d45-02	2.64586	43.5089	0.019275	264.831	5.58709	1721.68
d45-03	1.65027	28.4005	0.0358145	177.026	2.73747	486.808
d45-04	2.06433	34.0696	0.0595282	176.686	3.31655	659.159
d60-01	1.75814	24.9588	0.124128	542.982	4.34165	3940.62
d60-02	1.52278	25.3933	0.0960533	572.058	3.62427	4737.77
d60-03	1.71179	23.4586	0.0586929	433.149	4.7771	3621.43
d60-04	1.56673	24.7492	0.0615456	427.956	5.25266	3583.03
d80-01	1.80946	20.6297	0.0601365	885.217	8.8159	11504.5
d80-02	1.29024	18.0133	0.0632034	742.086	8.73983	9798.62
d80-03	1.33703	24.7649	0.182398	878.594	10.9803	10867.1
d80-04	1.48837	23.9852	0.185424	857.336	10.1675	10416.1
Average	Rx	Chx10	Oct3/4	Crx	Recoverin	RXRG
d0	0.00143783	0.00694968	52.914	0.227538	0.114578	0.720795
d6	1.01026	1.02329	1.0718	1.01362	1.00328	1.07227
d14	3.35758	44.6795	0.138408	4.34113	1.18317	2.18481
d45	2.17797	37.4537	0.0321736	213.965	4.28436	1115.71
d60	1.63986	24.64	0.085105	494.036	4.49892	3970.71
d80	1.48127	21.8483	0.12279	840.808	9.67589	10646.6
SE	Rx	Chx10	Oct3/4	Crx	Recoverin	RXRG
d0	0.000270457	0.0039466	3.19124	0.0374718	0.0174682	0.100239
d6	0.117738	0.172988	0.334741	0.135307	0.0667009	0.341464
d14	0.238835	3.57584	0.010318	0.715336	0.112552	0.907964
d45	0.300107	5.33557	0.0144649	31.3232	1.04048	447.414
d60	0.0798137	0.588333	0.0219671	52.5308	0.489088	378.942
d80	0.16586	2.20852	0.0499202	47.2921	0.770179	509.388

## Sheet: Fig 4
Fig. 4c	The proportion of Crx+ cells in continuous neuroepithelium
group	temperature	ID	Crx	DAPI	Crx+ cells/DAPI (%)
Preserved retina in Optisol for 3 days	4	A1	35	265	13.2075
	4	A2	16	223	7.17489
	4	A3	12	345	3.47826
	4	A4	29	323	8.97833
	4	A5	12	251	4.78088
	12	B1	34	316	10.7595
	12	B2	29	423	6.85579
	12	B3	78	415	18.7952
	12	B4	73	384	19.0104
	15	C1	51	284	17.9577
	15	C2	58	339	17.1091
	15	C3	27	243	11.1111
	15	C4	58	298	19.4631
	17	D1	79	320	24.6875
	17	D2	86	294	29.2517
	17	D3	100	303	33.0033
	17	D4	99	279	35.4839
	17	D5	69	412	16.7476
	20	E1	91	556	16.3669
	20	E2	109	340	32.0588
	20	E3	90	378	23.8095
	20	E4	92	309	29.7735
	20	E5	89	299	29.7659
	22	F1	123	442	27.8281
	22	F2	82	357	22.9692
	22	F3	110	353	31.1615
	22	F4	69	272	25.3676
	22	F5	86	351	24.5014
	37	G1	24	290	8.27586
	37	G2	14	235	5.95745
	37	G3	0	259	0
	37	G4	47	392	11.9898
control in culture		H1	105	378	27.7778
		H2	141	387	36.4341
		H3	106	352	30.1136
Fig. 4d	% Viability
sample	group	% viability
1	Control	100
2	Control	99.6
3	Control	100
4	Control	100
5	Control	100
6	Preserved retina	99.7
7	Preserved retina	99.6
8	Preserved retina	99.5
9	Preserved retina	100
10	Preserved retina	99.8
Fig. 4e	mRNA
gene	group	2^-ddCt
Chx10	Control	0.788234
Chx10	Control	1.28677
Chx10	Control	0.985923
Chx10	Preserved retina	1.52146
Chx10	Preserved retina	1.0388
Chx10	Preserved retina	0.922856
CRX	Control	0.858593
CRX	Control	1.21827
CRX	Control	0.956028
CRX	Preserved retina	1.16506
CRX	Preserved retina	0.997781
CRX	Preserved retina	0.996554
Fig. 4g	The number of EdU+ cells / neuroepithelium
ID	group	EdU
#01	d0	14.1712
#02	d0	11.3819
#03	d0	12.9322
#04	d0	13.9139
#05	d0	10.847
#06	d0	10.3288
#07	d2	0
#08	d2	0
#09	d2	0
#10	d2	0
#11	d2	0
#12	d2	0
#13	d4	0
#14	d4	0
#15	d4	0
#16	d4	0
#17	d4	0
#18	d4	0
#19	d4+3	9.12712
#20	d4+3	11.6291
#21	d4+3	12.1645
#22	d4+3	12.6664
#23	d4+3	14.117
#24	d4+3	11.7855
#25	d4+7	10.1458
#26	d4+7	11.5016
#27	d4+7	13.1256
#28	d4+7	9.28074
#29	d4+7	13.7732
#30	d4+7	13.2683

## Sheet: Fig 5
Fig. 5a	Body weight
Group	Animal ID	0	6	12	18	24	30	36	42	48	54	60	66	72	78
Intact	13w-01	94.9	151.4	191.8
	13w-02	95.5	152.7	186.1
	52w-01	99.1	158.5	198	206.2	213.7	224.3	227.1	227.9	234.1
	52w-02	102.1	153.2	179.3	201.1	214.1	221.6	219.5	229.3	229.7
	78w-01	102.5	159.4	182.5	188.4	198.1	204.8	210.7	215.3	225.9	232.3	236.7	243.6	252.7	254.5
	78w-02	104.8	179.8	207.7	225.5	235.9	238.3	241.6	250.2	262.6	279.3	293.8	297.8	304.5	306.8
	78w-03	107.4	171.8	186.5	204.5	220.7	229.4	233.6	241.6	237.9	238.2	248.3	261.1	260.4	259.9
	78w-04	109.9	172.2	193.6	209	225	228.6	244.1	249.2	258.4	270.5	278.2	280.2	285.1	283.9
Sham	26w-01	101.2	166.7	193.4	205.1	210.6
	26w-02	104.1	171.6	199	209.7	211.9
	26w-03	103.8	162.6	179.9	191.1	197.9
	26w-04	110.2	180.3	199	224.5	230.8
	52w-03	98.5	174.2	197.5	207.6	214.9	224.3	229.2	231.6	231.9
	52w-04	100.2	167.2	194.3	196.2	200.8	203.2	204.6	214.2	220.5
	52w-05	107.3	169.4	190.4	200.6	211.1	216.1	220.7	225.4	226.5
	52w-06	110	187.7	209.3	226.9	232.4	225.2	232.1	256.7	251.6
	78w-05	109.8	173.5	189.1	200.1	203.9	220	226.2	228.8	233.9	223.7	235.5	229.9
	78w-06	111.6	177.6	196.7	213.1	217.2	232	226.8	228	233.5	237.2	242.9	245.2	260.9	259.2
	78w-07	112.5	167.3	186	196	202	205	214.6	220.8	226.4	229.3	239.5	245.4	242.6	246
	78w-08	118	182.2	206.4	226.6	229.3	238.8	243.8	247	254.7	267.6	277.9	282.3	276.1	281.3
Transplanted	13w-03	91.8	160.6	192.5
	13w-04	110.3	170.8	198.1
	13w-05	119.3	184.8	197.8
	13w-06	93.4	161.3	181.6
	26w-05	99.5	163.3	182.7	193.3	204.2
	26w-06	104.4	172.4	203.1	222.6	233.2
	26w-07	104.6	173.1	194.1	206.6	211.3
	26w-08	102.5	182.6	200.1	218.2	222.6
	26w-09	105	183.4	209	218.4	227.3
	26w-10	112.2	181.4	206.4	211.4	219.4
	52w-07	98.2	180.9	211.6	216	227.6	221	233.8	251.4	267.1
	52w-08	96.7	166.3	196.4	207.2	215.8	218	222.4	229.5	240.1
	52w-09	109.6	184.3	206.5	219.4	230.6	230.3	235.4	238.5	251.6
	52w-10	110.4	175.8	194.8	208.5	214.3	216.3	224	223.2	232.6
	52w-11	97.1	171.3	198.4	204.5	209.7	221.3	221.3	227.8	236.6
	52w-12	109.6	176.9	199.5	214.2	212.9	225.2	227.3	228	239.4
	52w-13	111.4	170	192.9	208	213.1	219.4	221.2	219.2	229.2
	78w-09	100.2	172.1	203.1	202.5	212.3	225.6	237.3	250.6	263.8	258.7	275.8	286.4	281.8	297.2
	78w-10	103.9	170.4	198.4	206.4	217.9	228.7	233.4	240.6	248.6	261.2	270.5	288.1	293.9	293.5
	78w-11	110.8	181.6	203.7	220.1	225.2	233.1	236.4	247.1	260.2	265.8	283	288.1	289.4	288.8
	78w-12	114.4	172.9	187.6	207	214.4	222.6	219.2	226.4	226.8	247	260.3	278.3	278.3	279.6
		0	6	12	18	24	30	36	42	48	54	60	66	72	78
Intact	Mean	102.025	162.375	190.688	205.783	217.917	224.5	229.433	235.583	241.433	255.075	264.25	270.675	275.675	276.275
	SE	1.89329	3.80576	3.24012	4.91606	5.18449	4.57457	5.27748	5.61305	6.27459	11.6485	13.1694	11.7304	11.8353	12.0146
Sham	Mean	107.267	173.358	195.083	208.125	213.567	220.575	224.75	231.562	234.875	239.45	248.95	250.7	259.867	262.167
	SE	1.67311	2.13951	2.37336	3.58735	3.44604	4.35639	4.15864	4.90226	4.29504	9.78336	9.76776	11.1413	9.68441	10.2976
Transplanted	Mean	105.014	174.105	198.014	210.841	218.341	223.773	228.336	234.755	245.091	258.175	272.4	285.225	285.85	289.775
	SE	1.59349	1.6373	1.71533	1.86246	1.97378	1.60318	2.11012	3.43195	4.25322	4.00466	4.7779	2.34285	3.54507	3.80227
Fig. 5b	Survival curve
ID	group	weeks after surgery	death:1, alive:0
78w-01	Intact	78	0
78w-02	Intact	78	0
78w-03	Intact	78	0
78w-04	Intact	78	0
78w-05	Sham	70	1
78w-06	Sham	78	0
78w-07	Sham	78	0
78w-08	Sham	78	0
78w-09	Transplanted	78	0
78w-10	Transplanted	78	0
78w-11	Transplanted	78	0
78w-12	Transplanted	78	0

## Sheet: Fig 7
Fig. 7e	RGC light response probability
group	sex	condition	stimuli	animal_ID	eye	probability	lower	upper
Transplanted	f	before	weak	#07	L	0.019802	0.00701399	0.0440001
Transplanted	f	before	weak	#10	L	0.0070922	0.000401128	0.0324049
Transplanted	f	before	medium	#04	L	0.0410959	0.0184925	0.0783761
Transplanted	f	before	medium	#07	L	0.00546448	0.00030908	0.0250414
Transplanted	f	before	medium	#08	L	0.0144928	0.000819524	0.0653375
Transplanted	f	before	medium	#10	L	0.00617284	0.000349139	0.0282513
Transplanted	f	before	medium	#12	L	0.0232558	0.00824308	0.0515625
Transplanted	f	before	strong	#04	L	0.00714286	0.000403992	0.0326334
Transplanted	f	before	strong	#05	L	0.027027	0.00152776	0.119117
Transplanted	f	before	strong	#07	L	0.0119048	0.00223684	0.036244
Transplanted	f	before	strong	#10	L	0.00675676	0.000382159	0.030891
Transplanted	f	before	strong	#12	L	0.0591716	0.0330269	0.0971713
Transplanted	f	L-AP4	strong	#04	L	0.0588235	0.0302083	0.102337
Transplanted	f	L-AP4	strong	#07	L	0.0238095	0.00844029	0.0527718
Transplanted	f	L-AP4	strong	#08	L	0.0166667	0.000942395	0.0748433
Transplanted	f	L-AP4	strong	#10	L	0.0246914	0.00875445	0.054696
Transplanted	f	L-AP4	strong	#12	L	0.00526316	0.000297694	0.0241277
Transplanted	f	after	weak	#05	L	0.0512821	0.00969616	0.149841
Transplanted	f	after	weak	#07	L	0.0224719	0.00796397	0.049849
Transplanted	f	after	weak	#08	L	0.0576923	0.0165462	0.139971
Transplanted	f	after	weak	#10	L	0.0787402	0.0441054	0.128434
Transplanted	f	after	weak	#12	L	0.276243	0.223281	0.33453
Transplanted	f	after	medium	#04	L	0.0566038	0.0255496	0.107153
Transplanted	f	after	medium	#05	L	0.5	0.384117	0.615883
Transplanted	f	after	medium	#07	L	0.00609756	0.000344882	0.0279106
Transplanted	f	after	medium	#08	L	0.346667	0.257812	0.444487
Transplanted	f	after	medium	#10	L	0.690355	0.633339	0.743226
Transplanted	f	after	medium	#12	L	0.693069	0.636911	0.745128
Transplanted	f	after	strong	#04	L	0.0862069	0.0483538	0.140248
Transplanted	f	after	strong	#05	L	0.411765	0.297896	0.533274
Transplanted	f	after	strong	#07	L	0.025974	0.00921161	0.057491
Transplanted	f	after	strong	#08	L	0.145161	0.0793118	0.237006
Transplanted	f	after	strong	#10	L	0.710526	0.653173	0.763115
Transplanted	f	after	strong	#12	L	0.676617	0.619755	0.729713
Transplanted	f	after	super-strong	#04	L	0.103175	0.0630419	0.157436
Transplanted	f	after	super-strong	#05	L	0.551724	0.438655	0.660871
Transplanted	f	after	super-strong	#07	L	0.0135135	0.00253976	0.0410729
Transplanted	f	after	super-strong	#08	L	0.561905	0.47922	0.642034
Transplanted	f	after	super-strong	#10	L	0.761658	0.707333	0.810135
Transplanted	f	after	super-strong	#12	L	0.794872	0.742996	0.840205
Transplanted	m	before	weak	#02	L	0.0060241	0.000340727	0.027578
Transplanted	m	before	weak	#06	L	0.0443038	0.0214437	0.0805165
Transplanted	m	before	weak	#09	L	0.0404624	0.0195698	0.0736574
Transplanted	m	before	weak	#11	L	0.0263158	0.00933345	0.058235
Transplanted	m	before	medium	#01	L	0.0597015	0.021319	0.12936
Transplanted	m	before	medium	#02	L	0.257576	0.208228	0.312194
Transplanted	m	before	medium	#03	L	0.37963	0.303464	0.460631
Transplanted	m	before	medium	#06	L	0.0134228	0.00252268	0.0408011
Transplanted	m	before	medium	#09	L	0.0697674	0.0413922	0.109415
Transplanted	m	before	medium	#11	L	0.0522876	0.0268185	0.0912032
Transplanted	m	before	strong	#01	L	0.0147059	0.000831571	0.0662728
Transplanted	m	before	strong	#02	L	0.366516	0.313961	0.421651
Transplanted	m	before	strong	#03	L	0.484848	0.400675	0.569686
Transplanted	m	before	strong	#06	L	0.0114286	0.0021472	0.0348115
Transplanted	m	before	strong	#09	L	0.0437158	0.0223858	0.0765115
Transplanted	m	before	strong	#11	L	0.0238095	0.00844029	0.0527718
Transplanted	m	L-AP4	strong	#01	L	0.025974	0.00489123	0.0779262
Transplanted	m	L-AP4	strong	#02	L	0.199074	0.156489	0.247676
Transplanted	m	L-AP4	strong	#03	L	0.0217391	0.004091	0.0655096
Transplanted	m	L-AP4	strong	#06	L	0.0210526	0.00745885	0.0467423
Transplanted	m	L-AP4	strong	#09	L	0.0364583	0.0176196	0.0664831
Transplanted	m	L-AP4	strong	#11	L	0.0114943	0.00215957	0.0350092
Transplanted	m	after	weak	#02	L	0.335294	0.276885	0.397869
Transplanted	m	after	weak	#03	L	0.30303	0.2292	0.385546
Transplanted	m	after	weak	#06	L	0.124224	0.0848273	0.173924
Transplanted	m	after	weak	#09	L	0.044586	0.0215814	0.0810195
Transplanted	m	after	weak	#11	L	0.0344828	0.0140667	0.0700583
Transplanted	m	after	medium	#01	L	0.0491803	0.0140813	0.120111
Transplanted	m	after	medium	#02	L	0.714953	0.661344	0.764255
Transplanted	m	after	medium	#03	L	0.718182	0.641321	0.786395
Transplanted	m	after	medium	#06	L	0.226667	0.17295	0.288303
Transplanted	m	after	medium	#09	L	0.0121951	0.0022915	0.0371168
Transplanted	m	after	medium	#11	L	0.147651	0.10322	0.202487
Transplanted	m	after	strong	#01	L	0.0410959	0.0117478	0.100997
Transplanted	m	after	strong	#02	L	0.688889	0.635742	0.738444
Transplanted	m	after	strong	#03	L	0.683168	0.600971	0.75746
Transplanted	m	after	strong	#06	L	0.0265957	0.0108321	0.0542646
Transplanted	m	after	strong	#09	L	0.0409357	0.0198005	0.0745037
Transplanted	m	after	strong	#11	L	0.287234	0.234515	0.344821
Transplanted	m	after	super-strong	#01	L	0.242424	0.160345	0.341839
Transplanted	m	after	super-strong	#02	L	0.779167	0.731926	0.821408
Transplanted	m	after	super-strong	#03	L	0.712	0.640053	0.77658
Transplanted	m	after	super-strong	#06	L	0.497585	0.439915	0.555304
Transplanted	m	after	super-strong	#09	L	0.545455	0.489326	0.600702
Transplanted	m	after	super-strong	#11	L	0.587302	0.526727	0.645899
control	f	before	weak	#05	R	0.0362903	0.0194241	0.0617092
control	f	before	weak	#08	R	0.00578035	0.000326943	0.0264738
control	f	before	weak	#10	R	0.0431034	0.017614	0.0871659
control	f	before	medium	#04	R	0.0442478	0.0180858	0.0894246
control	f	before	medium	#05	R	0.0530612	0.0321479	0.0821726
control	f	before	medium	#07	R	0.00537634	0.000304095	0.0246415
control	f	before	medium	#08	R	0.0808824	0.0467856	0.128911
control	f	before	medium	#10	R	0.185567	0.124978	0.260508
control	f	before	strong	#04	R	0.0505051	0.0206697	0.101725
control	f	before	strong	#05	R	0.0135593	0.00479679	0.0302471
control	f	before	strong	#08	R	0.0292398	0.0119153	0.0595744
control	f	before	strong	#10	R	0.0347826	0.0123575	0.0765624
control	f	before	strong	#12	R	0.0384615	0.0157024	0.0779742
control	f	L-AP4	strong	#05	R	0.00925926	0.00263055	0.0233215
control	f	L-AP4	strong	#07	R	0.0134529	0.00382506	0.033775
control	f	L-AP4	strong	#08	R	0.00980392	0.00184149	0.0299134
control	f	L-AP4	strong	#10	R	0.0113636	0.000642638	0.0515214
control	f	after	weak	#05	R	0.0544747	0.033712	0.0830035
control	f	after	weak	#07	R	0.0604651	0.036679	0.093436
control	f	after	weak	#08	R	0.0604396	0.0348345	0.0969737
control	f	after	weak	#10	R	0.0333333	0.0118392	0.0734393
control	f	after	weak	#12	R	0.01	0.000565544	0.0454509
control	f	after	medium	#04	R	0.0449438	0.0160007	0.098297
control	f	after	medium	#05	R	0.0507812	0.0307549	0.0786941
control	f	after	medium	#07	R	0.0226244	0.0092073	0.0462606
control	f	after	medium	#08	R	0.0115607	0.00217207	0.0352091
control	f	after	medium	#10	R	0.0578512	0.0280748	0.104522
control	f	after	medium	#12	R	0.026087	0.00743548	0.0648592
control	f	after	strong	#04	R	0.0140845	0.000796448	0.0635439
control	f	after	strong	#05	R	0.0524691	0.0341402	0.0769384
control	f	after	strong	#07	R	0.146552	0.110678	0.189042
control	f	after	strong	#08	R	0.0171674	0.00607758	0.0382091
control	f	after	strong	#10	R	0.169231	0.118687	0.23097
control	f	after	strong	#12	R	0.0564516	0.027388	0.102056
control	f	after	super-strong	#04	R	0.23	0.164235	0.307629
control	f	after	super-strong	#05	R	0.180272	0.145154	0.220061
control	f	after	super-strong	#07	R	0.584	0.531654	0.634916
control	f	after	super-strong	#08	R	0.0909091	0.0624223	0.127204
control	f	after	super-strong	#10	R	0.134752	0.0911308	0.189827
control	f	after	super-strong	#12	R	0.115385	0.0626798	0.190527
control	m	before	weak	#01	R	0.00719424	0.000406898	0.0328651
control	m	before	weak	#02	R	0.0229885	0.00432697	0.0691843
control	m	before	weak	#06	R	0.00625	0.0011733	0.0191406
control	m	before	weak	#09	R	0.00641026	0.000362565	0.0293252
control	m	before	weak	#11	R	0.00980392	0.000554458	0.0445755
control	m	before	medium	#01	R	0.00699301	0.000395519	0.0319574
control	m	before	medium	#02	R	0.0215054	0.00404686	0.064821
control	m	before	medium	#06	R	0.021164	0.0107919	0.0373722
control	m	before	medium	#11	R	0.0105263	0.0005953	0.0477975
control	m	before	strong	#02	R	0.010101	0.000571254	0.0459016
control	m	before	strong	#06	R	0.0376106	0.0244171	0.0553533
control	m	before	strong	#11	R	0.0185185	0.00348316	0.0559922
control	m	L-AP4	strong	#02	R	0.0465116	0.020952	0.0884752
control	m	L-AP4	strong	#06	R	0.0529412	0.0380006	0.0717151
control	m	L-AP4	strong	#09	R	0.00526316	0.000297694	0.0241277
control	m	L-AP4	strong	#11	R	0.0672269	0.0345792	0.116566
control	m	after	weak	#02	R	0.0636364	0.0309172	0.114686
control	m	after	weak	#06	R	0.0215385	0.0103794	0.0395289
control	m	after	weak	#09	R	0.00649351	0.000367272	0.0297016
control	m	after	weak	#11	R	0.027972	0.00992419	0.0618357
control	m	after	medium	#02	R	0.00934579	0.000528555	0.0425278
control	m	after	medium	#06	R	0.0565553	0.039023	0.0791071
control	m	after	medium	#09	R	0.0119048	0.00223684	0.036244
control	m	after	medium	#11	R	0.112903	0.0705511	0.169216
control	m	after	strong	#01	R	0.00724638	0.000409846	0.0331001
control	m	after	strong	#02	R	0.0330579	0.0117407	0.072845
control	m	after	strong	#06	R	0.127413	0.104586	0.153313
control	m	after	strong	#09	R	0.0111732	0.00209914	0.0340427
control	m	after	strong	#11	R	0.00763359	0.000431742	0.0348444
control	m	after	super-strong	#01	R	0.00735294	0.000415872	0.0335804
control	m	after	super-strong	#02	R	0.0656934	0.0353529	0.110506
control	m	after	super-strong	#06	R	0.160622	0.131381	0.193625
control	m	after	super-strong	#09	R	0.263636	0.216375	0.315509
control	m	after	super-strong	#11	R	0.444444	0.391112	0.498788

## Sheet: Sup Fig 1
Supplementary Fig. 1e			2^-ddCt normalized with GAPDH
Raw	Rx	Chx10	Oct3/4	Crx	Recoverin	RXRG
d0-01	0.000192089	0.000122109	47.8091	0.199546	0.101068	0.467907
d0-02	0.000701402	0.0113498	66.6503	0.147727	0.0909776	0.0118462
d0-03	0.000912888	0.00611455	52.7039	0.245142	0.0937948	0.114989
d0-04	0.000791547	0.00469133	56.3177	0.194702	0.137826	0.0111007
d6-01	0.928307	0.93507	0.0498112	1.63052	0.123105	1.36014
d6-02	1.14018	0.997337	0.0457192	1.28533	0.185342	1.19673
d6-03	2.6906	13.263	0.0734168	2.232	0.403223	1.14178
d6-04	2.2704	3.21559	0.0686536	1.61162	0.407019	0.281961
d14-01	1.67673	30.8041	0.0703065	1.67038	1.69881	1.13435
d14-02	2.75819	46.1874	0.0509362	0.85721	2.39383	0.230736
d14-03	4.33101	60.8297	0.0235313	1.75519	1.14529	0.975568
d14-04	3.74409	63.1089	0.0214562	1.86115	1.13639	0.673064
d45-01	1.48501	28.1762	0.0731076	164.049	5.03307	569.703
d45-02	1.7176	26.7125	0.0820363	175.19	5.12951	556.561
d45-03	2.59167	46.7629	0.0349813	307.912	6.85523	790.45
d45-04	2.1216	41.8022	0.0329918	241.741	6.82019	809.48
d60-01	1.83265	18.5371	0.0584014	536.936	7.62276	2405.89
d60-02	1.39279	20.3714	0.059965	519.082	8.02337	2446.07
d60-03	1.58049	19.1621	0.0344733	497.694	7.2423	2100.74
d60-04	1.68403	21.9789	0.0245579	678.795	7.42196	2291.88
d80-01	1.1736	14.6407	0.654666	632.463	12.5105	5667.22
d80-02	1.12308	14.1775	0.648774	586.37	11.9303	6153.52
d80-03	1.97638	20.2641	0.0668958	698.304	13.3982	6268.55
d80-04	1.69266	20.5031	0.0656526	652.973	11.1119	5616.47
Average	Rx	Chx10	Oct3/4	Crx	Recoverin	RXRG
d0	0.000649482	0.00556945	55.8703	0.196779	0.105917	0.151461
d6	1.75737	4.60275	0.0594002	1.68987	0.279672	0.995152
d14	3.1275	50.2325	0.0415576	1.53598	1.59358	0.753429
d45	1.97897	35.8634	0.0557793	222.223	5.9595	681.549
d60	1.62249	20.0124	0.0443494	558.127	7.5776	2311.15
d80	1.49143	17.3963	0.358997	642.527	12.2377	5926.44
SE	Rx	Chx10	Oct3/4	Crx	Recoverin	RXRG
d0	0.000158501	0.00231219	3.99392	0.0199103	0.0108468	0.108267
d6	0.428408	2.93506	0.00683867	0.197318	0.0735376	0.24221
d14	0.582361	7.48292	0.0117028	0.229598	0.297414	0.19877
d45	0.242909	4.9741	0.0127198	33.3164	0.507467	68.5306
d60	0.0924122	0.758047	0.008806	41.0148	0.167681	77.3651
d80	0.206633	1.72796	0.169008	23.2291	0.481574	166.303

## Sheet: Sup Fig 2
Supplementary Fig. 2b	PCA analysis of retinal and off-target tissues derived from iPSC-LPF11, iPSC-S17 and iPSC-Q
ID	cell	tissue	PC1	PC2
#01	iPSC-S17	off-target tissue	-2.58905	-0.730049
#02	iPSC-S17	off-target tissue	-2.75505	0.62163
#03	iPSC-S17	off-target tissue	-2.69012	0.81885
#04	iPSC-S17	retinal tissue	1.41377	-0.133374
#05	iPSC-S17	retinal tissue	1.48949	-0.104294
#06	iPSC-S17	retinal tissue	1.23478	-0.209818
#07	iPSC-S17	retinal tissue	1.40187	-0.119151
#08	iPSC-Q	off-target tissue	-2.40589	-1.56348
#09	iPSC-Q	off-target tissue	-2.70225	0.454102
#10	iPSC-Q	off-target tissue	-3.14453	0.311505
#11	iPSC-Q	retinal tissue	1.58455	-0.0397491
#12	iPSC-Q	retinal tissue	1.40914	0.0466511
#13	iPSC-Q	retinal tissue	1.4054	0.0950241
#14	iPSC-Q	retinal tissue	1.0667	-0.0219024
#15	iPSC-Q	retinal tissue	1.38692	-0.155055
#16	iPSC-Q	retinal tissue	0.915709	-0.145336
#17	iPSC-LPF11	off-target tissue	-2.41026	-0.895763
#18	iPSC-LPF11	off-target tissue	-2.4541	-0.909242
#19	iPSC-LPF11	off-target tissue	-1.87569	2.08201
#20	iPSC-LPF11	retinal tissue	1.55192	0.129348
#21	iPSC-LPF11	retinal tissue	1.73822	0.269186
#22	iPSC-LPF11	retinal tissue	1.53125	0.145361
#23	iPSC-LPF11	retinal tissue	1.50184	-0.0446728
#24	iPSC-LPF11	retinal tissue	1.65964	0.0556922
#25	iPSC-LPF11	retinal tissue	1.73573	0.0425318
